# Supplementary material for: Let’s (not) get together! The role of social norms on social distancing during COVID-19
Source: PLoS One. 2021 Mar 2;16(3):e0247454. doi: 10.1371/journal.pone.0247454 (PMC7924783; doi:10.1371/journal.pone.0247454)
Supplement: S2 File — This .do file allows readers to replicate the results of the paper using the S1 File. (DO) [file pone.0247454.s004.do]

/*-------------------------------------------------------------------------*
PROJECT: SURVEY EXPERIMENT MARIANA AND COVID-19
Purpose: Run regressions and build figures and tables
Author:  Scartascini, C. (carlossc@iadb.org)
Last update: 01/22/2021
Stata version: 16
*--------------------------------------------------------------------------*/

clear all
clear mata
clear matrix
set more off
set maxvar 20000
set matsize 11000
cap log close

*---------------------------------------*
* A. DEFINE DIRECTORIES					*
*---------------------------------------*
global date = c(current_date)
local date = c(current_date)

* Introduce your directory setup
if "`c(username)'"==""{
	glo dir 	= ""
	glo data	= "$dir\"
	glo results	= "$dir\"
}

use "$data\COVID19_Mariana.dta", clear

cd "$results"

*---------------------------------------*
* B. DEFINE GLOBALS
*---------------------------------------*
** Treatments
global T = "T2 T3 T4"

** Dependent variables
global dep_dum = "Ma_would Ma_should"

* Covariates (balance)
global balancing = "age1 female education1 expCovid deathCovid older65 H1N1 prob_contagio prob_hospital Party Visit Risk_Inside SocDist"

* Heterogeneous effects
global heterog_d = "older young female college expCovid deathCovid older65 H1N1 HighProbCOVID HighProbHosp Party Visit Risk_Inside SocDist"
global heterog_c = "prob_contagio prob_hospital"

* Outfile options
global ols_out_ops 	"excel bdec(3) sdec(3) slow(100)"

*---------------------------------------*
* C. RUN REGRESSIONS 
*---------------------------------------*

**************************************************
***BALANCE TABLES*****************************

** TABLE 2
loc i 0 
foreach x in $balancing {
    loc ++i 
	
	if `i'==1{
		reg `x' $T, robust
		test T2=T3
		local tto1tto2=r(p)
		test T2=T4
		local tto1tto3=r(p)
		test T3=T4
		local tto2tto3=r(p)
		test T2=T3=T4
		local tto1tto2tto3=r(p)
		
		su `x' if T1==1
		
		outreg2 using "Table2.xls", $ols_out_ops replace nor2 addstat(Pvalue of joint significance, `tto1tto2tto3',T2=T3,`tto1tto2',T2=T4,`tto1tto3',T3=T4,`tto2tto3')	ctitle(`:variable label `x'') addn("Notes: Each column shows statistics for a different observable variable we have. Row [Constant] shows the sample average and the standard deviation in parenthesis for the control group -in this case, individuals in T1. Rows [T2]-[T4] show the regression coefficients and the standard errors in parenthesis corresponding to an OLS regression -observable is the dependent variable and the treatment variables are the independent ones. Standard errors are robust.  ***p<0.01, **p<0.05,*p<0.1. The final four wows show the p-value of a test of equality of coefficients. Row [Observations] shows the sample size for each regression. Variables Age and Education are tabulated according to ranges; as such they are categorical, with a higher category number referring to an older age and more years of education, respectively.")
	}
	
	if `i'!=1{
	    reg `x' $T, robust
		test T2=T3
		local tto1tto2=r(p)
		test T2=T4
		local tto1tto3=r(p)
		test T3=T4
		local tto2tto3=r(p)
		test T2=T3=T4
		local tto1tto2tto3=r(p)
		outreg2 using "Table2.xls", append $ols_out_ops nor2 addstat(Pvalue of joint significance, `tto1tto2tto3',T2=T3,`tto1tto2',T2=T4,`tto1tto3',T3=T4,`tto2tto3') ctitle(`:variable label `x'')	
	}
}


*************************************************
****REGRESSION TABLES *****************************

** TABLE 3
* Joint Treatments*
loc i 0
foreach y in $dep_dum {
    loc ++i
	
	if `i'==1{
	    reg `y' T_all, robust 
		outreg2 using "Table3_A.xls", $ols_out_ops replace addtext(Controls, No, Fixed Effects, No) ctitle(`:variable label `y'') keep(T_all)
		
		reg `y' T_all $balancing, robust
		outreg2 using "Table3_A.xls", $ols_out_ops append addtext( Controls, Yes, Fixed Effects, No) keep(T_all)
		
		reg `y' T_all $balancing i.state, robust 
		outreg2 using "Table3_A.xls", $ols_out_ops append addtext(Controls, Yes, Fixed Effects, State) keep(T_all)
		
		reg `y' T_all $balancing i.muni, robust
		outreg2 using "Table3_A.xls", $ols_out_ops append addtext(Controls, Yes, Fixed Effects, Municipality) keep(T_all)
		
	}
	
	if `i'!=1{
	    reg `y' T_all, robust 
		outreg2 using "Table3_A.xls", $ols_out_ops append addtext(Controls, No, Fixed Effects, No) ctitle(`:variable label `y'') keep(T_all)
				
		reg `y' T_all $balancing, robust
		outreg2 using "Table3_A.xls", $ols_out_ops append addtext(Controls, Yes, Fixed Effects, No) keep(T_all)
		
		reg `y' T_all $balancing i.state, robust 
		outreg2 using "Table3_A.xls", $ols_out_ops append addtext(Controls, Yes, Fixed Effects, State) keep(T_all)
		
		reg `y' T_all $balancing i.muni, robust
		outreg2 using "Table3_A.xls", $ols_out_ops append addtext(Controls, Yes, Fixed Effects, Municipality) keep(T_all)
		
	}
	
}

* Individual *
loc i 0
foreach y in $dep_dum {
    loc ++i
	
	if `i'==1{
	    reg `y' $T, robust 
		test T2=T3
		local tto1tto2=r(p)
		test T2=T4
		local tto1tto3=r(p)
		test T3=T4
		local tto2tto3=r(p)
		test T2=T3=T4
		local tto1tto2tto3=r(p)
		
		outreg2 using "Table3_B.xls", $ols_out_ops replace addtext(Controls, No, Fixed Effects, No) ctitle(`:variable label `y'') keep(T2 T3 T4) addstat(T2=T3=T4, `tto1tto2tto3',T2=T3,`tto1tto2',T2=T4,`tto1tto3',T3=T4,`tto2tto3') addn("Notes: The first block shows the results for the joint treatments. The second block for each treatment individually. Each row shows the regression coefficients and the standard error in parenthesis corresponding to an OLS regression. Dependent variables take the value 0-1. Standard errors are robust.  *** p<0.01, ** p<0.05, * p<0.1. Controls include: sex, age, education, exposed to Covid, knows death from Covid, older than 65 at home, knows infected H1N1, belief about infection probability, belief about hospitalization probability, attends party, visits family, risk inside evaluation, and others practice social distancing.")
		
		reg `y' $T $balancing, robust
		test T2=T3
		local tto1tto2=r(p)
		test T2=T4
		local tto1tto3=r(p)
		test T3=T4
		local tto2tto3=r(p)
		test T2=T3=T4
		local tto1tto2tto3=r(p)
		
		outreg2 using "Table3_B.xls", $ols_out_ops append addtext( Controls, Yes, Fixed Effects, No) keep(T2 T3 T4) addstat(T2=T3=T4, `tto1tto2tto3',T2=T3,`tto1tto2',T2=T4,`tto1tto3',T3=T4,`tto2tto3')
		
		reg `y' $T $balancing i.state, robust 
		test T2=T3
		local tto1tto2=r(p)
		test T2=T4
		local tto1tto3=r(p)
		test T3=T4
		local tto2tto3=r(p)
		test T2=T3=T4
		local tto1tto2tto3=r(p)
		
		outreg2 using "Table3_B.xls", $ols_out_ops append addtext(Controls, Yes, Fixed Effects, State) keep(T2 T3 T4) addstat(T2=T3=T4, `tto1tto2tto3',T2=T3,`tto1tto2',T2=T4,`tto1tto3',T3=T4,`tto2tto3')
		
		reg `y' $T $balancing i.muni, robust 
		test T2=T3
		local tto1tto2=r(p)
		test T2=T4
		local tto1tto3=r(p)
		test T3=T4
		local tto2tto3=r(p)
		test T2=T3=T4
		local tto1tto2tto3=r(p)
		
		outreg2 using "Table3_B.xls", $ols_out_ops append addtext(Controls, Yes, Fixed Effects, Municipality) keep(T2 T3 T4) addstat(T2=T3=T4, `tto1tto2tto3',T2=T3,`tto1tto2',T2=T4,`tto1tto3',T3=T4,`tto2tto3')
	}
	
	if `i'!=1{
	    reg `y' $T, robust 
		test T2=T3
		local tto1tto2=r(p)
		test T2=T4
		local tto1tto3=r(p)
		test T3=T4
		local tto2tto3=r(p)
		test T2=T3=T4
		local tto1tto2tto3=r(p)
		
		outreg2 using "Table3_B.xls", $ols_out_ops append addtext(Controls, No, Fixed Effects, No) ctitle(`:variable label `y'') keep(T2 T3 T4) addstat(T2=T3=T4, `tto1tto2tto3',T2=T3,`tto1tto2',T2=T4,`tto1tto3',T3=T4,`tto2tto3')
		
		reg `y' $T $balancing, robust
		test T2=T3
		local tto1tto2=r(p)
		test T2=T4
		local tto1tto3=r(p)
		test T3=T4
		local tto2tto3=r(p)
		test T2=T3=T4
		local tto1tto2tto3=r(p)
		
		outreg2 using "Table3_B.xls", $ols_out_ops append addtext( Controls, Yes, Fixed Effects, No) keep(T2 T3 T4) addstat(T2=T3=T4, `tto1tto2tto3',T2=T3,`tto1tto2',T2=T4,`tto1tto3',T3=T4,`tto2tto3')
		
		reg `y' $T $balancing i.state, robust 
		test T2=T3
		local tto1tto2=r(p)
		test T2=T4
		local tto1tto3=r(p)
		test T3=T4
		local tto2tto3=r(p)
		test T2=T3=T4
		local tto1tto2tto3=r(p)
		
		outreg2 using "Table3_B.xls", $ols_out_ops append addtext(Controls, Yes, Fixed Effects, State) keep(T2 T3 T4) addstat(T2=T3=T4, `tto1tto2tto3',T2=T3,`tto1tto2',T2=T4,`tto1tto3',T3=T4,`tto2tto3')
		
		reg `y' $T $balancing i.muni, robust 
		test T2=T3
		local tto1tto2=r(p)
		test T2=T4
		local tto1tto3=r(p)
		test T3=T4
		local tto2tto3=r(p)
		test T2=T3=T4
		local tto1tto2tto3=r(p)
		
		outreg2 using "Table3_B.xls", $ols_out_ops append addtext(Controls, Yes, Fixed Effects, Municipality) keep(T2 T3 T4) addstat(T2=T3=T4, `tto1tto2tto3',T2=T3,`tto1tto2',T2=T4,`tto1tto3',T3=T4,`tto2tto3')
	}
	
}


** FIGURE 1 
eststo Will_attend: reg Ma_would T_all $balancing, robust
eststo Should_attend: reg  Ma_should T_all $balancing, robust

coefplot (Will_attend, label(Will go))||(Should_attend, label(Should go)), levels(95) xline(0)  drop(_cons) yline(0) ciopts(recast(rcap)) citop ytitle("Coefficient")
graph export Fig1.eps, as(eps) replace	


** FIGURE 2
eststo A: reg Ma_would T2 T3 T4 $balancing, robust
eststo S: reg  Ma_should T2 T3 T4 $balancing, robust

coefplot (A, label(Will go)) (S, label(Should go)), levels(95) vertical drop(_cons SocDist $balancing) yline(0) ciopts(recast(rcap)) citop ytitle("Treatment effect")
graph export Fig2.eps, as(eps) replace	
